# Supplementary material for: A New Risk Score for Predicting Postoperative Mortality in Suspected Heart Failure Patients Undergoing Valvular Surgery
Source: Rev Cardiovasc Med. 2023 Feb 2;24(2):38. doi: 10.31083/j.rcm2402038 (PMC11273104; doi:10.31083/j.rcm2402038)
Supplement: Supplementary file 1 [file 2153-8174-24-2-038-s1.zip]

Archive with 1 entries (1 files):
- 2153-8174-24-2-038-s1.docx
